# Supplementary material for: Targeting P2Y14R protects against necroptosis of intestinal epithelial cells through PKA/CREB/RIPK1 axis in ulcerative colitis
Source: Nat Commun. 2024 Mar 7;15:2083. doi: 10.1038/s41467-024-46365-x (PMC10920779; doi:10.1038/s41467-024-46365-x)
Supplement: Supplementary file 4 — Source Data [file 41467_2024_46365_MOESM4_ESM.xlsx]

## Sheet: Figure 1a
		GSE38713-P2ry14				GSE75214-P2ry14 expression					GSE16879-P2rv14 expression
		p2y14r expression	Healthy controls	5.07879		Healthy controls	Active UC	Inactive UC	Active CD		Healthy controls	UC active	CD active
				6.01946		6.01618	7.0464	7.18205	7.23567		117.7	110.6	78.4
				7.37455		6.14629	6.15183	6.0339	7.34155		45.9	87.2	67.8
				6.41585		5.66872	5.82801	6.13755	5.85437		83.1	37.6	147.7						P-value
				6.69156		5.73074	7.17109	6.69066	7.57948		48.2	47	128.4					**	p=0.0092
				6.38222		6.62398	9.39028	8.20545	6.4112		35.6	85.5	59.2					*	p=0.0392
				5.31113		7.17316	6.55285	6.62862	7.57048			147.9	68.8					**	p=0.0057
				5.95705		6.50279	6.78824	7.92227	7.14312			165.6	59.6					ns	p=0.1209
				5.5638		6.61451	6.56433	5.66896	6.81633			135.5	110.8					ns	p=0.0513
				4.98897		7.33963	7.06186	7.2238				113.8	34.8					*	p=0.0104
				5.88399		7.21713	7.52796	6.61609				143.8	163.4					ns	p=0.0900
				3.33031		6.92232	7.9952	6.71187				149.2	83.2
				3.14085			6.60178	6.76577				206.4	100.7
			UC active	6.21155			6.66175	7.93648				150.7	197.6
				7.26508			6.49603	6.89091				329	73.3
				6.13234			6.59319	8.61689				189.3	117
				6.19255			7.90769	6.02843				141.7	111.3
				7.45484			7.06907	7.35332				262.6	61.7
				7.04546			6.74563	6.97721				123.9	104.5
				7.65102			7.21123	8.44038				158.9	60
				6.63565			7.17687	7.21417				154.9	161.5
				6.24312			7.20221	6.72415				271.6	110.6
				6.27762			6.63801	7.00757				191.8	141
				6.1007			6.99219	8.70868				118.6	168.5
				5.2755			6.89872					97.7	311.7
				6.84447			7.40028					179.3	239.4
				6.17516			8.54595					125.6	620.1
				6.93859			7.88828					205	538.7
			UC remission	7.78653			7.08603					141.1	510.9
				8.0471			8.23382					323.6	247
				6.15347			7.76732					148.1	247.6
				6.33731			7.33307					43	199.6
				7.41926			7.79441					107.2	157.8
				5.58976			6.50659					124.7	149.2
				5.27006			7.08473					145.7	195.3
				6.95604			7.84012					162.1	246.1
							7.82995					88.3	140.7
							6.62197					98.2	124.5
							6.95528					194.7
							6.55484					55.5
							7.44226					310
							5.85614					250
							8.14627					96.9
							7.32964					73.4
							7.66917					88.1
							6.64381					121.8
							6.88735					180.5
							5.81542					134.9
							5.97947					151.8
							7.30324
							7.52047
							7.15653
							6.46846
							7.60533
							5.88838
							6.08022
							8.35989
							7.58955
							7.67096
							6.65628
							7.06121
							7.32958
							7.17109
							7.54832
							7.70277
							7.11826
							6.54704
							7.85514
							7.3695
							7.68615
							9.0405
							7.84422
							6.54329
							7.61404
							7.30509

## Sheet: Figure 1c
			Figure 1c: qPCR level of P2Y14R
			control	1	1.70738
				2	1.61824
				3	1.2659
				4	2.24835
				5	1.77989
				6	1
			DSS	1	10.7977
				2	8.26955
				3	4.362
				4	7.61408
				5	17.0373
				6	6.42658
				**	p=0.0021

## Sheet: Figure 1d
			Figure 1d: Expression of P2Y14R
					CONTROL	DSS
			P2Y14R/GAPDH	1	0.876989	1.58793
				2	1	1.39181
				3	0.995669	1.72575
					**	p=0.0043

## Sheet: Figure 1h
	Figure 1h: Weight and DAI of DSS-treated mice
	Weight（%）
		P2Y14Rfl/fl+H2O						P2Y14Rfl/fl+DSS						P2Y14R△IEC+H2O						P2Y14R△IEC+DSS
	Day 1	100	100	100	100	100	100	100	100	100	100	100	100	100	100	100	100	100	100	100	100	100	100	100	100
	Day 2	105	105	105	100	110	110	100	95	95	95	100	96	95	111	111	104	90	110	95	95	100	95	96	100
	Day 3	111	105	105	105	110	110	95	100	95	95	96	96	95	116	111	104	90	110	95	95	100	95	96	100
	Day 4	111	110	105	105	114	110	95	95	95	95	96	96	95	116	111	104	90	110	95	100	100	100	100	96
	Day 5	105	115	105	110	114	110	95	91	95	100	96	91	95	121	111	104	95	110	95	100	100	105	96	96
	Day 6	111	115	110	110	114	110	91	91	95	95	96	91	95	121	111	104	95	110	95	95	96	95	96	96
	Day 7	105	110	110	105	114	110	86	82	90	91	87	87	95	116	111	100	95	105	95	95	100	95	96	91
	DAI
		P2Y14Rfl/fl+H2O						P2Y14Rfl/fl+DSS						P2Y14R△IEC+H2O						P2Y14R△IEC+DSS
	Day 1	0	0	0	0	0	0	0	0	0	0	0	0	0	0	0	0	0	0	0	0	0	0	0	0
	Day 2	0	0	0	0	0	0	0	1	5	5	4	3	0	0	0	0	0	0	3	1	0	1	1	0
	Day 3	0	0	0	0	0	0	3	2	5	7	5	5	0	0	0	0	0	0	1	1	0	5	1	0
	Day 4	0	0	0	0	0	0	7	5	5	7	1	7	0	0	0	0	0	0	1	4	2	4	4	3
	Day 5	0	0	0	0	0	0	5	6	5	8	5	10	0	0	0	0	0	0	5	4	4	4	5	3
	Day 6	0	0	0	0	0	0	8	10	7	9	5	10	0	0	0	0	0	0	5	7	7	5	5	5
	Day 7	0	0	0	0	0	0	9	11	10	8	6	11	0	0	0	0	0	0	7	5	4	7	5	8
	ns	p=0.0543
	**	p=0.0030
	**	p=0.0044
	**	p=0.0016

## Sheet: Figure 1i
					Figure 1i. Colon length (cm)
					P2Y14Rfl/fl+H2O	6.8
						7.2
						7.4
						6.9
						8.1
						6.9
					P2Y14Rfl/fl+DSS	4.6
						3.7
						4.6
						3.8
						5
						3.7
					P2Y14R△IEC+H2O	6.9
						7.8
						6.1
						7.5
						5.8
						6.8
					P2Y14R△IEC+DSS	7.1
						6.2
						5.2
						5.4
						6.7
						5.7
					***	p<0.0001
					ns	p=0.7191
					***	p=0.0006

## Sheet: Figure 1 j
				Figure 1j. FITC (µg/ml)
						OD	CON(ug/ml)
				P2Y14Rfl/fl+H2O	1	3196245	2.40806
					2	3355422	2.64333
					3	3164038	2.36046
					4	3561684	2.94819
					5	3224624	2.45
					6	3031880	2.16512
				P2Y14Rfl/fl+DSS	1	25754221	35.7495
					2	22348699	30.716
					3	29140100	40.7539
					4	21949831	30.1265
					5	19045821	25.8342
					6	27847949	38.8441
				P2Y14R△IEC+H2O	1	3150270	2.34011
					2	3310357	2.57672
					3	3574803	2.96758
					4	3660814	3.09471
					5	3298446	2.55912
					6	2757128	1.75903
				P2Y14R△IEC+DSS	1	6322163	7.02827
					2	6072904	6.65985
					3	6095870	6.6938
					4	5925362	6.44178
					5	5402299	5.66868
					6	5709802	6.12318
						***	p<0.0001
						ns	p>0.9999
						***	p<0.0001

## Sheet: Figure 1k
							Figure 1k. Spleen weight index
							group	Spleen weight index (mg/g body weight)
							P2Y14Rfl/fl+H2O	3.245
								5.28182
								4.21304
								4.20952
								1.92917
								4.53636
							P2Y14Rfl/fl+DSS	6.22632
								8.41111
								10.2944
								14.725
								5.605
								10.23
							P2Y14R△IEC+H2O	3.84762
								5.5
								2.89048
								2.56538
								2.95263
								3.33333
							P2Y14R△IEC+DSS	4.295
								4.43
								4.28696
								3.62105
								3.32727
								3.24762
							***	p=0.0004
							ns	p=0.9834
							***	p=0.0004

## Sheet: Figure 2b
		Figure 2b
			P2Y14Rfl/fl+H2O		P2Y14Rfl/fl+DSS		P2Y14R△IEC+H2O		P2Y14R△IEC+DSS
		p-mlkl/mlkl	0.883276	1.13392	1.21487	1.25446	0.852559	0.757178	0.857921	0.739531	*	p=0.0123
			0.881795	1.14726	1.16191	1.54585	0.783084	0.979184	0.814783	0.685923	***	p=0.0008
			1.03694	0.962079	1.65886	1.8755	1.32636	1.34964	1.11342	1.1399
		GSDMD-NT/GADPH	0.85409	1.154	1.56707	1.6753	1.10775	1.41693	2.28755	1.84861	**	p=0.0081
			0.882148	1.11991	1.61178	1.53995	1.12917	1.30834	1.33908	1.35109	ns	p=0.9994
			0.994135	1.00538	1.22412	1.29562	0.960546	0.879681	1.16407	1.10513
		bax/bcl2	0.848865	1.17771	1.16001	1.27141	1.03905	1.09973	1.43411	1.55308	***	p=0.0003
			0.83724	1.15571	1.81634	2.54423	1.19217	1.05172	1.49597	1.33195	ns	p=0.9896
			0.993337	1.00662	1.38636	1.40632	1.16126	0.961131	1.83157	1.41051
		Caspase-1/GADPH	0.925014	1.07914	1.31817	1.47804	0.691299	0.859361	1.39168	1.31322	*	p=0.0107
			0.899444	1.10231	1.68003	1.61107	0.870132	0.796427	1.13856	1.41005	ns	p=0.9140
			1.01279	0.988269	1.25008	1.37456	0.800645	0.687607	1.32927	1.3138
		Caspase-3/GADPH	0.817267	0.776511	2.09716	1.82703	1.07993	0.556569	1.85187	1.51037	***	p<0.0001
			0.677111	0.597527	1.70824	2.02234	0.515765	0.744809	1.68606	2.06385	ns	p=0.8802
			0.328581	0.405858	1.27285	1.59687	0.840311	0.759315	1.39948	1.1311

## Sheet: Figure 2e
						Figure 2e: Cell viability
								Cell viability
						Control	1	103.83
							2	101.862
							3	95.5522
							4	109.272
							5	106.609
							6	82.8744
						TSZ	1	54.3349
							2	61.1659
							3	37.6628
							4	46.0568
							5	60.1818
							6	56.7084
						SiP2Y14R	1	87.0424
							2	89.6475
							3	91.2684
							4	104.062
							5	109.33
							6	84.2637
						SiP2Y14R+TSZ	1	88.0844
							2	75.2909
							3	73.5542
							4	61.6869
							5	71.4702
							6	80.9641
							***	p<0.0001
							ns	p=0.7217
							**	p=0.0027

## Sheet: Figure 2f
								Figure 2f: PI positive
										PI positive
								Veh	1	2.29691
									2	1.17049
									3	4.48275
								TSZ	1	17.7235
									2	24.2076
									3	13.878
								SiP2Y14R	1	4.18126
									2	4.86949
									3	4.51187
								SiP2Y14R+TSZ	1	4.35802
									2	10.8887
									3	6.26419
									***	p=0.0014
									ns	p=0.8898
									**	p=0.0105

[truncated: 70 more sheets: Figure 2h, Figure 2 i, Figure 2j, Figure 2k, Figure 3a, Figure 3b, Figure 3c, Figure 3d, Figure 3-g, Figure 3h, Figure 3i, Figure 4a, Figure 4b, Figure 4c, Figure 4d, Figure 4e, Figure 4 f, Figure 4g, Figure 4h, Figure 4i …]
